# Supplementary material for: Pulmonary Rehabilitation with and without a Cognitive Behavioral Intervention for Breathlessness in People Living with Chronic Obstructive Pulmonary Disease: Randomized Controlled Trial
Source: J Clin Med. 2023 Nov 24;12(23):7286. doi: 10.3390/jcm12237286 (PMC10707579; doi:10.3390/jcm12237286)
Supplement: Supplementary file 1 [file jcm-12-07286-s001.zip]

Archive with 1 entries (1 files):
- jcm-2708180-supplementary.pdf
